# Supplementary material for: The First Optimization Process from Cultivation to Flavonoid-Rich Extract from Moringa oleifera Lam. Leaves in Brazil
Source: Foods. 2022 May 17;11(10):1452. doi: 10.3390/foods11101452 (PMC9140588; doi:10.3390/foods11101452)
Supplement: Supplementary file 1 [file foods-11-01452-s001.zip]

Archive with 1 entries (1 files):
- foods-1685887-supplementary.pdf
